# Supplementary material for: Lower peak knee joint kinetics during walking in patients with knee reconstruction for bone sarcoma compared to healthy controls
Source: PeerJ. 2026 May 6;14:e21201. doi: 10.7717/peerj.21201 (PMC13156953; doi:10.7717/peerj.21201)
Supplement: Supplemental Information 2 — Data columns represent each walking speed (Speed 1 = Slower; Speed 2 = Preferred, Speed 3 = Faster) with mean values for each participant presented [file peerj-14-21201-s002.csv]

Speed_1	Speed_2	Speed_3
0.84	1.05	1.26
0.72	0.9	1.08
0.72	0.9	1.08
0.84	1.05	1.26
0.72	0.9	1.08
0.76	0.95	1.14
0.8	1	1.2
0.84	1.05	1.26
1	1.25	1.5
0.92	1.15	1.38
0.824	1.03	1.236
0.864	1.08	NaN
0.8	1	1.2
1	1.25	1.5
0.768	0.96	1.152
0.976	1.22	1.464
1.072	1.34	1.608
0.976	1.22	1.464
