# Supplementary material for: Lower peak knee joint kinetics during walking in patients with knee reconstruction for bone sarcoma compared to healthy controls
Source: PeerJ. 2026 May 6;14:e21201. doi: 10.7717/peerj.21201 (PMC13156953; doi:10.7717/peerj.21201)
Supplement: Supplemental Information 4 — Data columns represent each walking speed (Speed 1 = Slower; Speed 2 = Preferred, Speed 3 = Faster) with mean values for each participant presented [file peerj-14-21201-s004.csv]

Speed_1	Speed_2	Speed_3
0.788541666666667	0.69389880952381	0.631051587301587
0.848164682539683	0.731597222222222	0.684623015873016
0.793204365079365	0.737996031746032	0.679563492063492
0.739930555555556	0.653720238095238	0.577678571428571
0.838343253968254	0.723065476190476	0.64469246031746
0.846825396825397	0.710515873015873	0.65828373015873
0.797569444444445	0.713492063492064	0.642212301587302
0.704513888888889	0.63125	0.63125
0.743353174603175	0.652628968253968	0.588194444444444
0.732430555555555	0.6325	0.572152777777778
0.814732142857143	0.725198412698413	0.669791666666667
0.678125	0.613839285714286	0.549603174603175
0.785069444444444	0.718055555555556	0.64375
0.714335317460317	0.642361111111111	0.580009920634921
0.775347222222222	0.715426587301587	0.643799603174603
0.737847222222222	0.671081349206349	0.614434523809524
0.669097222222222	0.612003968253968	0.542460317460317
0.747519841269841	0.666964285714286	0.611259920634921
