# Supplementary material for: Lower peak knee joint kinetics during walking in patients with knee reconstruction for bone sarcoma compared to healthy controls
Source: PeerJ. 2026 May 6;14:e21201. doi: 10.7717/peerj.21201 (PMC13156953; doi:10.7717/peerj.21201)
Supplement: Supplemental Information 12 — Data columns represent each walking speed (Speed 1 = Slower; Speed 2 = Preferred, Speed 3 = Faster) with mean values for each participant presented [file peerj-14-21201-s012.csv]

Speed_1	Speed_2	Speed_3
20.8681185042015	20.257893638865	23.2391180282207
14.7772518839834	16.8641612998148	17.6716221174125
18.6224340835091	20.5781902451712	23.9017793460371
18.2624492842883	19.3089612155175	20.8765300844835
8.40675418457995	18.6936788107677	15.9164672190766
20.1590577782999	23.2979160435331	25.2731085817688
15.2848121133037	18.7500381875526	23.836853975068
11.4864433500541	14.2053878944175	14.2053878944175
19.5804401975588	23.7138044880822	27.2991333489398
3.6545281953485	3.69357888761195	4.0176778899452
15.3379737197706	19.505555606165	22.4487482115026
19.178320403983	20.7494201642581	26.0663537131428
21.5615487066065	23.05795492486	24.818349280544
9.35172978646794	9.63193508516413	20.2571973785925
15.622352933402	17.0232877515722	30.9199188647677
24.3232090659823	27.3054390593321	21.091537483766
17.3686943952271	21.6812377415646	20.9052076608219
16.8830153866457	18.799540748477	NaN
