# Supplementary material for: Lower peak knee joint kinetics during walking in patients with knee reconstruction for bone sarcoma compared to healthy controls
Source: PeerJ. 2026 May 6;14:e21201. doi: 10.7717/peerj.21201 (PMC13156953; doi:10.7717/peerj.21201)
Supplement: Supplemental Information 13 — Data columns represent each walking speed (Speed 1 = Slower; Speed 2 = Preferred, Speed 3 = Faster) with mean values for each participant presented [file peerj-14-21201-s013.csv]

Speed_1	Speed_2	Speed_3
6.00397100031528	6.17404428704104	5.94350988581835
13.7676128078519	15.0095094078908	14.5470381216092
12.5921984842575	12.2541195782526	15.2548107838171
14.8356025258409	13.798275180503	14.8736666930521
15.0473524345028	15.3123888343232	16.1292378737241
24.9055921897677	25.1968127525019	26.8302502464742
10.1698715014227	12.9478905338388	12.0812834652789
17.886510508137	18.7234216142684	18.8731163527105
6.84429707947167	6.33596463998785	6.44889219911392
16.8720486309702	17.1087754523961	16.0230550862576
19.7636183843815	20.3879895310941	22.3376977992909
21.2026158836239	27.3496557136628	27.3496557136628
17.2281352679519	21.8513879822089	23.8200153484668
9.32533638344395	16.7391869837622	18.4067109601006
9.57145215657064	8.27073586548099	10.7077333910094
28.7070961490959	10.2359555586136	12.091266189433
NaN	29.7937424649146	32.3191606025495
