# Supplementary material for: Lower peak knee joint kinetics during walking in patients with knee reconstruction for bone sarcoma compared to healthy controls
Source: PeerJ. 2026 May 6;14:e21201. doi: 10.7717/peerj.21201 (PMC13156953; doi:10.7717/peerj.21201)
Supplement: Supplemental Information 14 — Data columns represent each walking speed (Speed 1 = Slower; Speed 2 = Preferred, Speed 3 = Faster) with mean values for each participant presented [file peerj-14-21201-s014.csv]

Speed_1	Speed_2	Speed_3
-0.256839276465158	-0.373327546837485	-0.662853640369575
-0.230474866159925	-0.315930770492091	-0.392105499275879
-0.248059987567532	-0.460504572698742	-0.848636544877479
-0.199780471397278	-0.283539218295952	-0.351255561947141
-0.0497524305936564	-0.296378470714401	-0.252913515795652
-0.495031605645985	-0.651268317934151	-0.903167106184916
-0.465966279877494	-0.842179749765093	-1.06337298294213
-0.149055356621833	-0.252841546118821	-0.252841546118821
-0.512737512611779	-1.06881146621818	-1.78341374966794
-0.00817010760933024	-0.0117511441950745	-0.0217928515040535
-0.282770179568016	-0.45248013717277	-0.656848937615831
-0.240431305238003	-0.376613145221724	-1.15969252894794
-0.628140668380193	-0.837039384459147	-1.16925136821543
-0.051999356593454	-0.0410729537906494	-0.483853752947218
-0.190031525563478	-0.311082560453763	-0.899403347581495
-0.278391684715536	-0.508306871120762	-0.295344620186846
-0.310636069251979	-0.822699762617007	-0.824693394261105
-0.475144235454818	-0.595702862327826	NaN
