# Supplementary material for: Lower peak knee joint kinetics during walking in patients with knee reconstruction for bone sarcoma compared to healthy controls
Source: PeerJ. 2026 May 6;14:e21201. doi: 10.7717/peerj.21201 (PMC13156953; doi:10.7717/peerj.21201)
Supplement: Supplemental Information 15 — Data columns represent each walking speed (Speed 1 = Slower; Speed 2 = Preferred, Speed 3 = Faster) with mean values for each participant presented [file peerj-14-21201-s015.csv]

Speed_1	Speed_2	Speed_3
-0.0832083151471983	-0.143525648589249	-0.16526321913001
-0.331834581413825	-0.379465555853074	-0.469031508229459
-0.16609891585672	-0.144735899401099	-0.208396281552059
-0.210694989274295	-0.294906340569091	-0.23633303526846
-0.281209538340304	-0.271549845554075	-0.422509151246218
-0.343654577068819	-0.307023961406153	-0.328633159501574
-0.140472624848429	-0.0820984280375273	-0.289514919599293
-0.320601920001714	-0.397862263100935	-0.261593191446338
-0.26222549240512	-0.230232274359247	-0.279896007444494
-0.756818427226623	-0.737887123847558	-0.658958689389252
-0.326653281649404	-0.329356074858413	-0.354904500004148
-0.589751734141523	-1.0002679760957	-1.0002679760957
-0.505705416035199	-0.59531010100969	-0.749581534051816
-0.0600243116676063	-0.4418210239609	-0.503175715667525
-0.270223009985763	-0.0556994594238405	-0.116723649500172
-1.08467816538723	-0.318881277936666	-0.345769322363393
NaN	-1.17702396125199	-1.37465759875184
