# Supplementary material for: Lower peak knee joint kinetics during walking in patients with knee reconstruction for bone sarcoma compared to healthy controls
Source: PeerJ. 2026 May 6;14:e21201. doi: 10.7717/peerj.21201 (PMC13156953; doi:10.7717/peerj.21201)
Supplement: Supplemental Information 16 — Data columns represent each walking speed (Speed 1 = Slower; Speed 2 = Preferred, Speed 3 =Faster) with mean values for each participant presented [file peerj-14-21201-s016.csv]

Speed_1	Speed_2	Speed_3
-0.625596169586296	-0.776315643298489	-0.862166199963703
-0.36544476286762	-0.44785260393291	-0.5046347352703
-0.497523003994306	-0.633823182367486	-0.79445393527848
-0.581210444832593	-0.614370746867763	-0.613106609154291
-0.147383717207083	-0.351346581511141	-0.277415210097048
-0.747216736298037	-0.885608083394698	-0.917548980618927
-0.44196369347469	-0.633506333937795	-0.763818292401718
-0.309604658277743	-0.40037364822439	-0.40037364822439
-0.529647438354305	-0.744955518680277	-0.99550240964338
-0.126269220263111	-0.201935317654676	-0.267142211914362
-0.435190404192548	-0.599293423311065	-0.69092780837187
-0.387790065948039	-0.466690051468026	-0.998702406959933
-0.752253271172664	-0.866561915903371	-0.97062168196389
-0.377183196446422	-0.423871875154962	-0.663552612476775
-0.464739426278094	-0.479610225843746	-0.872309282389493
-0.421090614713419	-0.601232626060813	-0.691107203734715
-0.573726908386988	-0.899264817497806	-0.980584884236149
-0.647245250732218	-0.751547544056815	NaN
