# Supplementary material for: Lower peak knee joint kinetics during walking in patients with knee reconstruction for bone sarcoma compared to healthy controls
Source: PeerJ. 2026 May 6;14:e21201. doi: 10.7717/peerj.21201 (PMC13156953; doi:10.7717/peerj.21201)
Supplement: Supplemental Information 17 — Data columns represent each walking speed (Speed 1 = Slower; Speed 2 = Preferred, Speed 3 = Faster) with mean values for each participant presented [file peerj-14-21201-s017.csv]

Speed_1	Speed_2	Speed_3
-0.0231877142385778	-0.0357326055531322	-0.0331048282275455
-0.180498112154061	-0.249517145063622	-0.371906628527331
-0.20509147426193	-0.165215672762566	-0.233870767100988
-0.0548631212037849	-0.150161857515551	-0.0525440544799154
-0.254106940605176	-0.285319767393818	-0.231141424328614
-0.131583617706955	-0.0906445444875782	-0.180046145840584
-0.0562223378242258	-0.0345919962228019	-0.0775126682656477
-0.188161476179766	-0.243445364937119	-0.280904482107698
-0.0564621705922574	-0.033882234974	-0.0225590187163641
-0.358468760167343	-0.339105169499225	-0.271139566058729
-0.189013345915658	-0.258349000489348	-0.208861236308496
-0.343183219327578	-0.593646959962551	-0.593646959962551
-0.183521125277086	-0.432541411979449	-0.670185440218926
-0.0313737751106935	-0.255331260142899	-0.294730429059844
-0.119932793781264	-0.0171759872111273	-0.0404300296412874
-1.87968407267742	-0.157302823074949	-0.193113059264332
NaN	-2.29236466498656	-3.06983368796809
